# Supplementary material for: Improving residents’ satisfaction with administrative boundary changes: A comparative analysis based on the township-town merger policy
Source: PLoS One. 2026 Apr 15;21(4):e0346975. doi: 10.1371/journal.pone.0346975 (PMC13082704; doi:10.1371/journal.pone.0346975)
Supplement: S9 File — (DO) [file pone.0346975.s010.do]

cd "path" /// file path
use "revised data.dta" ,clear  /// file name

******baseline regression******
logit pg pop inf env Income_level Em_incentive sse cul,vce(cluster ct)
est sto b1
logit pg  pop inf env Income_level Em_incentive sse cul gender age_18 age_31 age_46 occ_agr occ_firm occ_gov occ_tec occ_free ln_time,vce(cluster ct)
est sto b2
asdoc margins, dydx(*) atmeans 

logit pg  pop inf env Income_level Em_incentive sse cul gender age_18 age_31 age_46 occ_agr occ_firm occ_gov occ_tec occ_free ln_time
est sto b3
logit pg  pop inf env Income_level Em_incentive sse cul gender age_18 age_31 age_46 occ_agr occ_firm occ_gov occ_tec occ_free ln_time,vce(cluster subxt)
est sto b4

esttab b* using baseline.rtf,  compress nogap  pr2 se star(* 0.1 ** 0.05 *** 0.01)  b(%6.4f)  se(%6.4f)  replace 

******alternative dependent variable******
ologit pg2 pop inf env Income_level Em_incentive sse cul  gender age_18 age_31 age_46 occ_agr occ_firm occ_gov occ_tec occ_free ln_time,vce(cluster ct)
est sto alter1
esttab alter* using alt_result.rtf,  compress nogap  pr2 se star(* 0.1 ** 0.05 *** 0.01)  b(%6.4f)  se(%6.4f)  replace 

******month fixed effets******
logit pg  pop inf env Income_level Em_incentive sse cul gender age_18 age_31 age_46 occ_agr occ_firm occ_gov occ_tec occ_free ln_time i.month
est sto month
esttab month* using month_result.rtf,  compress nogap  pr2 se star(* 0.1 ** 0.05 *** 0.01)  b(%6.4f)  se(%6.4f)  replace 

******fairlie decomposition******
fairlie pg (g:gender) (age:age_18 age_31 age_46) (occ: occ_agr occ_firm occ_gov occ_tec occ_free) pop inf env Income_level Em_incentive sse cul ln_time,by(ct) pooled( pop inf env Income_level Em_incentive sse cul gender  occ_agr occ_firm occ_gov occ_tec occ_free ln_time) vce(cluster ct) ro reps(1000)
est sto zcom1

fairlie pg (g:gender) (age:age_18 age_31 age_46) (occ: occ_agr occ_firm occ_gov occ_tec occ_free) pop inf env Income_level Em_incentive sse cul ln_time,by(ct) pooled( pop inf env Income_level Em_incentive sse cul gender  occ_agr occ_firm occ_gov occ_tec occ_free ln_time) vce(cluster ct) ro reps(1000) probit
est sto zcom2

fairlie pg (g:gender) (age:age_18 age_31 age_46) (occ: occ_agr occ_firm occ_gov occ_tec occ_free) pop inf env Income_level Em_incentive sse cul ln_time,by(ct1) pooled( pop inf env Income_level Em_incentive sse cul gender  occ_agr occ_firm occ_gov occ_tec occ_free ln_time) vce(cluster ct1) ro reps(1000)
est sto com1

fairlie pg (g:gender) (age:age_18 age_31 age_46) (occ: occ_agr occ_firm occ_gov occ_tec occ_free) pop inf  env Income_level Em_incentive sse cul ln_time,by(ct1) pooled(pop inf env Income_level Em_incentive sse cul gender  occ_agr occ_firm occ_gov occ_tec occ_free ln_time) probit vce(cluster ct1) ro reps(1000)
est sto probit_com1


fairlie pg (g:gender) (age:age_18 age_31 age_46) (occ: occ_agr occ_firm occ_gov occ_tec occ_free) pop inf  env Income_level Em_incentive sse cul ln_time,by(ct3) pooled(pop inf env Income_level Em_incentive sse cul gender  occ_agr occ_firm occ_gov occ_tec occ_free ln_time) vce(cluster ct3) ro reps(1000)
est sto com3

fairlie pg (g:gender) (age:age_18 age_31 age_46) (occ: occ_agr occ_firm occ_gov occ_tec occ_free) pop inf  env Income_level Em_incentive sse cul ln_time,by(ct3) pooled(pop inf env Income_level Em_incentive sse cul gender  occ_agr occ_firm occ_gov occ_tec occ_free ln_time) vce(cluster ct3) ro reps(1000) probit
est sto probit_com3


esttab com* using Fairlie1.rtf,  compress nogap  pr2 se star(* 0.1 ** 0.05 *** 0.01)  b(%6.4f)  se(%6.4f)  replace 

esttab probit_com* using Fairlie2.rtf,  compress nogap  pr2 se star(* 0.1 ** 0.05 *** 0.01)  b(%6.4f)  se(%6.4f)  replace 

cd "C:\Users\Marzye\Desktop" /// file path

esttab com* using "fairlie_results.rtf", ///
    b(%9.4f) se(%9.4f) ///
    star(* 0.1 ** 0.05 *** 0.01) ///
    title("Fairlie Decomposition Results") ///
    mtitles("Main Results") ///
    replace
	
esttab probit_com* using "fairlie_results_probit.rtf", ///
    b(%9.4f) se(%9.4f) ///
    star(* 0.1 ** 0.05 *** 0.01) ///
    title("Fairlie Decomposition Results") ///
    mtitles("Main Results") ///
    replace
	
esttab zcom* using "fairlie_results_zong.rtf", ///
    b(%9.4f) se(%9.4f) ///
    star(* 0.1 ** 0.05 *** 0.01) ///
    title("Fairlie Decomposition Results") ///
    mtitles("Main Results") ///
    replace
